# Supplementary material for: High Recovery Chromatographic Purification of mRNA at Room Temperature and Neutral pH
Source: Int J Mol Sci. 2023 Sep 19;24(18):14267. doi: 10.3390/ijms241814267 (PMC10532270; doi:10.3390/ijms241814267)
Supplement: Supplementary file 1 [file ijms-24-14267-s001.zip]

Archive with 1 entries (1 files):
- ijms-2566156-supplementary.pdf
